# Supplementary material for: Thin Films of Polyaniline-Based Nanocomposites with CeO2 and WO3 Metal Oxides Applied to the Impedimetric and Capacitive Transducer Stages in Chemical Sensors
Source: Polymers (Basel). 2023 Jan 22;15(3):578. doi: 10.3390/polym15030578 (PMC9920537; doi:10.3390/polym15030578)
Supplement: Supplementary file 1 [file polymers-15-00578-s001.zip]

Archive with 1 entries (1 files):
- polymers-2120502-supplementary.pdf
